# Supplementary material for: Oil-in-Water Pickering Emulsions Stabilized with Nanostructured Biopolymers: A Venue for Templating Bacterial Cellulose
Source: Int J Mol Sci. 2023 Aug 24;24(17):13141. doi: 10.3390/ijms241713141 (PMC10487472; doi:10.3390/ijms241713141)
Supplement: Supplementary file 1 [file ijms-24-13141-s001.zip]

Archive with 1 entries (1 files):
- ijms-2554718-supplementary.pdf
